# Supplementary material for: Electron Attachment and Electron Ionization of Formic Acid Clusters Embedded in Helium Nanodroplets
Source: J Am Soc Mass Spectrom. 2019 Feb 25;30(5):787–95. doi: 10.1007/s13361-018-02124-z (PMC6502787; doi:10.1007/s13361-018-02124-z)
Supplement: Supplementary file 1 — (XYZ 280 bytes) [file 13361_2018_2124_MOESM1_ESM.xyz]

    6 atoms, HC2O3

 C    -1.282830    -0.767558     1.380724
 C    -0.946841    -0.393870    -0.062507
 O    -1.910448    -1.840784     1.501766
 O    -1.606506     0.291824    -0.818951
 O    -0.826862     0.019231     2.237002
 H     0.023487    -0.821844    -0.420033
